# Supplementary material for: Premature atrial and ventricular contractions detected on wearable-format electrocardiograms and prediction of cardiovascular events
Source: Eur Heart J Digit Health. 2023 Feb 3;4(2):112–8. doi: 10.1093/ehjdh/ztad007 (PMC10039429; doi:10.1093/ehjdh/ztad007)
Supplement: ztad007_Supplementary_Data [file ztad007_supplementary_data.zip]

Archive with 2 entries (2 files):
- Supplementary Material_R1.pdf
- Supplementary Tables.xlsx
