# Supplementary material for: Premature atrial and ventricular contractions detected on wearable-format electrocardiograms and prediction of cardiovascular events
Source: Eur Heart J Digit Health. 2023 Feb 3;4(2):112–8. doi: 10.1093/ehjdh/ztad007 (PMC10039429; doi:10.1093/ehjdh/ztad007)
Supplement: ztad007_Supplementary_Data [file ztad007_supplementary_data.zip › Supplementary Tables.xlsx]

## Sheet: Tab S1
Supplementary Table S1: Codes for diagnoses of cardiovascular events used for excluding participant with prevalent cardiovascular disease at baseline
Subgroup	ICD9 codes	ICD10 codes	Definition
Ischemic Heart Disease	411.1	I20	Unstable angina
		I21	Acute myocardial infarction
	410.11	I21.0	Acute transmural myocardial infarction of anterior wall
	410.41	I21.1	Acute transmural myocardial infarction of inferior wall
	410.81	I21.2	Acute transmural myocardial infarction of other sites
	410.91	I21.3	Acute transmural myocardial infarction of unspecified site
	410.71	I21.4	Acute subendocardial myocardial infarction
	410.91	I21.9	Acute myocardial infarction, unspecified
		I22	Subsequent myocardial infarction
	410.01/410.11	I22.0	Subsequent myocardial infarction of anterior wall
	410.21/410.31/410.41	I22.1	Subsequent myocardial infarction of inferior wall
	410.51/410.61/410.81	I22.8	Subsequent myocardial infarction of other sites
	410.91	I22.9	Subsequent myocardial infarction of unspecified site
		I24	Other acute ischaemic heart diseases
		I24.0	Coronary thrombosis not resulting in myocardial infarction
	411.89	I24.8	Other forms of acute ischaemic heart disease
	411.89	I24.9	Acute ischaemic heart disease, unspecified
		I25	Chronic ischaemic heart disease
	429.2	I25.0	Atherosclerotic cardiovascular disease, so described
	414.0	I25.1	Atherosclerotic heart disease
		I25.2	Old myocardial infarction
	414.10/414.19	I25.3	Aneurysm of heart
		I25.4	Coronary artery aneurysm
	414.8	I25.5	Ischaemic cardiomyopathy
	414.8	I25.6	Silent myocardial ischaemia
		I25.8	Other forms of chronic ischaemic heart disease
	414.8/414.9	I25.9	Chronic ischaemic heart disease, unspecified
Cardiomyopathies		I42	Cardiomyopathy
	425.4	I42.0	Dilated cardiomyopathy
	425.11	I42.1	Obstructive hypertrophic cardiomyopathy
	425.18	I42.2	Other hypertrophic cardiomyopathy
	425	I42.3	Endomyocardial (eosinophilic) disease
	425.3	I42.4	Endocardial fibroelastosis
	425.4	I42.5	Other restrictive cardiomyopathy
	425.5	I42.6	Alcoholic cardiomyopathy
	425.9	I42.7	Cardiomyopathy due to drugs and other external agents
	425.2/425.4	I42.8	Other cardiomyopathies
	425.4/425.9	I42.9	Cardiomyopathy, unspecified
	425.8	I43	Cardiomyopathy in diseases classified elsewhere
		I43.0	Cardiomyopathy in infectious and parasitic diseases classified elsewhere
	425.7	I43.1	Cardiomyopathy in metabolic diseases
	425.7	I43.2	Cardiomyopathy in nutritional diseases
	425.8	I43.8	Cardiomyopathy in other diseases classified elsewhere
Heart Failure		I50	Heart failure
	428.0	I50.0	Congestive heart failure
	428.1	I50.1	Left ventricular failure
	428.0/428.9	I50.9	Heart failure, unspecified
Atrial Arrhythmia	427.3	I48	Atrial fibrillation
	427.31	I48.0	Paroxysmal atrial fibrillation
	427.31	I48.1	Persistent atrial fibrillation
	427.31	I48.2	Chronic atrial fibrillation
	427.32	I48.3	Typical atrial flutter
	427.32	I48.4	Atypical atrial flutter
		I48.9	Atrial fibrillation and atrial flutter, unspecified
Ventricular Arrhythmia	427.1	I47.2	Ventricular tachycardia
		I49.0	Ventricular fibrillation and flutter
Significant conduction disease		I44.1	Atrioventricular block, second degree
		I44.2	Atrioventricular block, complete
Arrhythmia general	427.9	I49.9	Cardiac arrhythmia, unspecified
Cardiac Arrest	427.5	I46.1	Sudden cardiac death, so described
	427.5	I46.9	Cardiac arrest, unspecified
SCD	427.5	I46.1	Sudden cardiac death, so described
Ischaemic Stroke		I63	Cerebral infarction
	434.91	I63.0	Cerebral infarction due to thrombosis of precerebral arteries
	434.91	I63.1	Cerebral infarction due to embolism of precerebral arteries
	434.91	I63.2	Cerebral infarction due to unspecified occlusion or stenosis of precerebral arteries
	434.01	I63.3	Cerebral infarction due to thrombosis of cerebral arteries
	434.11	I63.4	Cerebral infarction due to embolism of cerebral arteries
	434.91	I63.5	Cerebral infarction due to unspecified occlusion or stenosis of cerebral arteries
		I63.8	Other cerebral infarction
	434.91	I63.9	Cerebral infarction, unspecified
Haemorrhagic stroke		I61	Intracerebral haemorrhage
		I61.0	Intracerebral haemorrhage in hemisphere, subcortical
		I61.1	Intracerebral haemorrhage in hemisphere, cortical
		I61.2	Intracerebral haemorrhage in hemisphere, unspecified
		I61.3	Intracerebral haemorrhage in brain stem
		I61.4	Intracerebral haemorrhage in cerebellum
		I61.5	Intracerebral haemorrhage, intraventricular
		I61.6	Intracerebral haemorrhage, multiple localised
		I61.8	Other intracerebral haemorrhage
		I61.9	Intracerebral haemorrhage, unspecified
Unspecified stroke	436	I64	Stroke, not specified as haemorrhage or infarction
Aortic/Peripheral vascular disease		I70	Atherosclerosis
		I70.0	Atherosclerosis of aorta
		I70.00	Atherosclerosis of aorta (without gangrene)
		I70.01	Atherosclerosis of aorta (with gangrene)
		I70.2	Atherosclerosis of arteries of the extremities
		I70.20	Atherosclerosis of arteries of extremities (without gangrene)
		I70.21	Atherosclerosis of arteries of extremities (with gangrene)
		I70.8	Atherosclerosis of other arteries
		I70.80	Atherosclerosis of other arteries (without gangrene)
		I73	Other peripheral vascular diseases
		I73.0	Raynaud's syndrome
		I73.1	Thromboangiitis obliterans [Buerger]
		I73.8	Other specified peripheral vascular diseases
		I73.9	Peripheral vascular disease, unspecified
		I74	Arterial embolism and thrombosis
		I74.0	Embolism and thrombosis of abdominal aorta
		I74.1	Embolism and thrombosis of other and unspecified parts of aorta
		I74.2	Embolism and thrombosis of arteries of the upper extremities
		I74.3	Embolism and thrombosis of arteries of the lower extremities
		I74.4	Embolism and thrombosis of arteries of extremities, unspecified
		I74.5	Embolism and thrombosis of iliac artery
		I74.8	Embolism and thrombosis of other arteries
		I74.9	Embolism and thrombosis of unspecified artery
Other vascular disease		I71	Aortic aneurysm and dissection
		I71.0	Dissection of aorta [any part]
		I71.1	Thoracic aortic aneurysm, ruptured
		I71.2	Thoracic aortic aneurysm, without mention of rupture
		I71.3	Abdominal aortic aneurysm, ruptured
		I71.4	Abdominal aortic aneurysm, without mention of rupture
		I71.5	Thoracoabdominal aortic aneurysm, ruptured
		I71.6	Thoracoabdominal aortic aneurysm, without mention of rupture
		I71.8	Aortic aneurysm of unspecified site, ruptured
		I71.9	Aortic aneurysm of unspecified site, without mention of rupture
Hypertensive heart disease		I11	Hypertensive heart disease
		I11.0	Hypertensive heart disease with (congestive) heart failure
		I11.9	Hypertensive heart disease without (congestive) heart failure
Non-rheumatic valvular heart disease		I34	Nonrheumatic mitral valve disorders
		I34.0	Mitral (valve) insufficiency
		I34.1	Mitral (valve) prolapse
		I34.2	Nonrheumatic mitral (valve) stenosis
		I34.8	Other nonrheumatic mitral valve disorders
		I34.9	Nonrheumatic mitral valve disorder, unspecified
		I35	Nonrheumatic aortic valve disorders
		I35.0	Aortic (valve) stenosis
		I35.1	Aortic (valve) insufficiency
		I35.2	Aortic (valve) stenosis with insufficiency
		I35.8	Other aortic valve disorders
		I35.9	Aortic valve disorder, unspecified
		I36	Nonrheumatic tricuspid valve disorders
		I36.0	Nonrheumatic tricuspid (valve) stenosis
		I36.1	Nonrheumatic tricuspid (valve) insufficiency
		I36.8	Other nonrheumatic tricuspid valve disorders
		I36.9	Nonrheumatic tricuspid valve disorder, unspecified
		I37	Pulmonary valve disorders
		I37.0	Pulmonary valve stenosis
		I37.1	Pulmonary valve insufficiency
		I37.2	Pulmonary valve stenosis with insufficiency
		I37.8	Other pulmonary valve disorders
		I37.9	Pulmonary valve disorder, unspecified
Congenital heart disease		Q20	Congenital malformations of cardiac chambers and connexions
		Q20.0	Common arterial trunk
		Q20.1	Double outlet right ventricle
		Q20.2	Double outlet left ventricle
		Q20.3	Discordant ventriculoarterial connexion
		Q20.4	Double inlet ventricle
		Q20.5	Discordant atrioventricular connexion
		Q20.6	Isomerism of atrial appendages
		Q20.8	Other congenital malformations of cardiac chambers and connexions
		Q20.9	Congenital malformation of cardiac chambers and connexions, unspecified
		Q21	Congenital malformations of cardiac septa
		Q21.0	Ventricular septal defect
		Q21.1	Atrial septal defect
		Q21.2	Atrioventricular septal defect
		Q21.3	Tetralogy of Fallot
		Q21.4	Aortopulmonary septal defect
		Q21.8	Other congenital malformations of cardiac septa
		Q21.9	Congenital malformation of cardiac septum, unspecified
		Q22	Congenital malformations of pulmonary and tricuspid valves
		Q22.1	Congenital pulmonary valve stenosis
		Q22.2	Congenital pulmonary valve insufficiency
		Q22.4	Congenital tricuspid stenosis
		Q22.5	Ebstein's anomaly
		Q22.8	Other congenital malformations of tricuspid valve
		Q22.9	Congenital malformation of tricuspid valve, unspecified
		Q23	Congenital malformations of aortic and mitral valves
		Q23.0	Congenital stenosis of aortic valve
		Q23.1	Congenital insufficiency of aortic valve
		Q23.2	Congenital mitral stenosis
		Q23.3	Congenital mitral insufficiency
		Q23.4	Hypoplastic left heart syndrome
		Q23.8	Other congenital malformations of aortic and mitral valves
		Q23.9	Congenital malformation of aortic and mitral valves, unspecified
		Q24	Other congenital malformations of heart
		Q24.0	Dextrocardia
		Q24.1	Levocardia
		Q24.3	Pulmonary infundibular stenosis
		Q24.4	Congenital subaortic stenosis
		Q24.5	Malformation of coronary vessels
		Q24.6	Congenital heart block
		Q24.8	Other specified congenital malformations of heart
		Q24.9	Congenital malformation of the heart, unspecified
Myocarditis		B33.2	Viral carditis
		I40.0	Acute myocarditis
		I40.1	Isolated myocarditis
		I40.8	Other acute myocarditis
		I40.9	Acute myocarditis, unspecified
		I41.1	Myocarditis in viral diseases classified elsewhere
		I41.2	Myocarditis in other infectious and parasitic diseases classified elsewhere
		I41.8	Myocarditis in other diseases classified elsewhere
		I51.4	Myocarditis, unspecified

## Sheet: Tab S2
Supplementary Table S2: Codes for Primary and Secondary Outcomes
Atrial Fibrillation
ICD10 codes
I48	Atrial fibrillation
I48.0	Paroxysmal atrial fibrillation
I48.1	Persistent atrial fibrillation
I48.2	Chronic atrial fibrillation
I48.3	Typical atrial flutter
I48.4	Atypical atrial flutter
I48.9	Atrial fibrillation and atrial flutter, unspecified
Operative procedures
K62.1	Percutaneous transluminal ablation of pulmonary vein to left atrium conducting system
K62.2	Percutaneous transluminal ablation of atrial wall for atrial flutter
K62.3	Percutaneous transluminal ablation of conducting system of heart for atrial flutter NEC
K62.4	Percutaneous transluminal internal cardioversion NEC
ICD9 codes
4273	Atrial fibrillation and flutter
Heart Failure
ICD10 codes
I13.0	Hypertensive heart and renal disease with both (congestive) heart failure
I13.2	Hypertensive heart and renal disease with both (congestive) heart failure and renal failure
I50	Heart failure
I50.0	Congestive heart failure
I50.1	Left ventricular failure
I50.9	Heart failure, unspecified
ICD9 codes
4280	Congestive heart failure
4281	Left heart failure
4289	Heart failure, unspecified
Operative procedures
K59.6	Implantation of cardioverter defibrillator using three electrode leads
K61.7	Implantation of biventricular cardiac pacemaker system
K60.7	Implantation of intravenous biventricular cardiac pacemaker system
Stroke
ICD10 codes
I630	Cerebral infarction due to thrombosis of precerebral arteries
I631	Cerebral infarction due to embolism of precerebral arteries
I632	Cerebral infarction due to unspecified occlusion or stenosis of precerebral arteries
I633	Cerebral infarction due to thrombosis of cerebral arteries
I634	Cerebral infarction due to embolism of cerebral arteries
I635	Cerebral infarction due to unspecified occlusion or stenosis of cerebral arteries
I638	Other cerebral infarction
I639	Cerebral infarction, unspecified
I610	Intracerebral haemorrhage in hemisphere, subcortical
I611	Intracerebral haemorrhage in hemisphere, cortical
I612	Intracerebral haemorrhage in hemisphere, unspecified
I613	Intracerebral haemorrhage in brain stem
I614	Intracerebral haemorrhage in cerebellum
I615	Intracerebral haemorrhage, intraventricular
I616	Intracerebral haemorrhage, multiple localised
I618	Other intracerebral haemorrhage
I619	Intracerebral haemorrhage, unspecified
I64	Stroke, not specified as haemorrhage or infarction
G458	Other transient cerebral ischaemic attacks and related syndromes
G459	Transient cerebral ischaemic attack, unspecified
ICD9 codes
43491	Cerebral artery occlusion, unspecified with cerebral infarction
43401	Cerebral thrombosis with cerebral infarction
43411	Cerebral embolism with cerebral infarction
436	Acute, but ill-defined, cerebrovascular disease
Life threatening ventricular tachycardia
ICD10 codes
I47.2	Ventricular tachycardia
I49.0	Ventricular fibrillation and flutter
I46.0	Cardiac arrest with successful resuscitation
I46.1	Sudden cardiac death, so described
I46.9	Cardiac arrest, unspecified
Operative procedures
I47.0	Re-entry ventricular arrhythmia
K57.6	Percutaneous transluminal ablation of ventricular wall
K64.1	Percutaneous radiofrequency ablation of epicardium
X50.3	Advanced cardiac pulmonary resuscitation
X50.4	External ventricular defibrillation

## Sheet: Tab S3
	Atrial Fibrillation				Heart Failure
	Unadjusted				Unadjusted
	HR	CIL	CIU	P	HR	CIL	CIU	P
PVC (yes)	2.34483	1.93431	2.84249	4.00539e-18	3.07292	2.32065	4.06905	4.63233e-15
PAC (yes)	3.84973	3.25514	4.55292	7.02497e-56	2.48657	1.78821	3.45766	6.11678e-08
	Adjusted				Adjusted
	HR	CIL	CIU	P	HR	CIL	CIU	P
PVC (yes)	1.68227	1.38633	2.04139	1.37166e-07	2.09235	1.57716	2.77583	3.06588e-07
PAC (yes)	2.50194	2.11256	2.96309	2.2716e-26	1.55746	1.11768	2.17029	0.008866
Age (years)	2.43285	2.29446	2.57958	1.5041e-194	2.32579	2.11229	2.56086	3.64047e-66
Sex (male)	1.7298	1.58503	1.88781	1.0453e-34	1.61913	1.40104	1.87117	6.64375e-11
BMI (Kg/m2)	1.21968	1.16964	1.27186	1.52677e-20	1.35826	1.27383	1.44829	8.64337e-21
Hyperthension (yes)	1.23641	1.1214	1.36322	2.04428e-05	1.73574	1.45746	2.06717	6.20392e-10
Diabetes (yes)	0.934729	0.794323	1.09995	0.416325	1.46221	1.16724	1.83171	0.000948776
Medications (yes)	2.11346	1.85302	2.41049	6.90455e-29	1.74791	1.40285	2.17785	6.46131e-07
Smoking (ever)	1.22403	1.05491	1.42027	0.00770609	2.26594	1.86297	2.75608	2.66738e-16
LDL (mmol/L)	0.886236	0.848686	0.925447	4.56123e-08	0.919801	0.856801	0.987433	0.020923

## Sheet: Tab S4
	LT Ventricular Arrhythmia				Stroke
	Unadjusted				Unadjusted
	HR	CIL	CIU	P	HR	CIL	CIU	P
PVC (yes)	2.22413	1.32439	3.73511	0.00250925	1.80433	1.28707	2.52947	0.000616632
PAC (yes)	2.58769	1.54088	4.34566	0.000324861	1.66104	1.14024	2.41971	0.00819928
	Adjusted				Adjusted
	HR	CIL	CIU	P	HR	CIL	CIU	P
PVC (yes)	1.70791	1.01394	2.87684	0.0442141	1.30796	0.931884	1.83581	0.120629
PAC (yes)	1.84881	1.09652	3.11722	0.0211274	1.10002	0.75391	1.60501	0.620932
Age (years)	1.57309	1.37706	1.79701	2.52296e-11	2.18761	2.00249	2.38984	1.86538e-67
Sex (male)	2.40853	1.89091	3.06785	1.07525e-12	1.36158	1.19102	1.55656	6.18124e-06
BMI (Kg/m2)	1.0917	0.971623	1.22662	0.140005	0.9665	0.90033	1.03753	0.346344
Hyperth. (yes)	1.51992	1.1743	1.96725	0.00146923	1.47476	1.26658	1.71716	5.62304e-07
Diabetes (yes)	0.903561	0.560124	1.45757	0.677651	1.79764	1.42247	2.27174	9.07319e-07
Medications (yes)	1.57257	1.04293	2.37117	0.0307258	1.64491	1.30704	2.07012	2.20939e-05
Smoking (ever)	1.44672	1.0158	2.06045	0.0406703	1.66185	1.35064	2.04475	1.57631e-06
LDL (mmol/L)	0.995047	0.888693	1.11413	0.931393	1.0481	0.981136	1.11964	0.163119
	All-cause mortality				Myocardial Infarction
	Unadjusted				Unadjusted
	HR	CIL	CIU	P	HR	CIL	CIU	P
PVC (yes)	1.56114	1.24922	1.95095	8.97799e-05	1.45745	1.08309	1.9612	0.0128827
PAC (yes)	1.86302	1.49472	2.32206	3.08255e-08	1.66619	1.2342	2.24938	0.000855288
	Adjusted				Adjusted
	HR	CIL	CIU	P	HR	CIL	CIU	P
PVC (yes)	1.13927	0.910934	1.42484	0.25322	1.09318	0.811547	1.47256	0.557762
PAC (yes)	1.22093	0.978531	1.52336	0.0770947	1.14646	0.847967	1.55002	0.374406
Age (years)	2.16669	2.05421	2.28533	9.11972e-178	1.55612	1.46168	1.65666	1.39215e-43
Sex (male)	1.46496	1.34772	1.59239	2.90401e-19	3.17554	2.81943	3.57662	7.84797e-81
BMI (Kg/m2)	1.07296	1.02849	1.11936	0.00111197	1.10617	1.04692	1.16877	0.000327739
Hyperth. (yes)	1.20521	1.10007	1.32039	6.12151e-05	1.65569	1.46379	1.87276	1.0402e-15
Diabetes (yes)	1.36437	1.1719	1.58845	6.2122e-05	2.41732	2.01699	2.8971	1.23197e-21
Medications (yes)	1.20265	1.02306	1.41376	0.0253291	1.65477	1.36452	2.00677	3.07886e-07
Smoking (ever)	2.28647	2.04205	2.56015	1.27697e-46	1.77307	1.52162	2.06606	2.13689e-13
LDL (mmol/L)	0.953539	0.91479	0.993928	0.0245922	1.41624	1.34696	1.48909	4.00905e-42

## Sheet: Tab S5
Supplementary Table S5: Hazard ratio (HR) and 95% confidence interval (CIL-CIU) for PAC and PVC in fully adjusted models in men and women separately. Prev: Prevalence. Models are adjusted for: for age, sex, body mass index, hypertension, smoking, LDL cholesterol, diabetes and use of beta-blockers. Hazard ratios for continuous variables are reported per 1 SD increase in the exposure.
	Men (47.3%)					Women (52.7%)
	Prev	HR	CIL	CIU	P	Prev	HR	CIL	CIU	P
	Atrial Fibrillation (5.55%)					Atrial Fibrillation (2.72%)
PVC	0.0260429	1.67124	1.32449	2.10877	1.49971e-05	0.0190499	1.70425	1.20201	2.41634	0.00276286
PAC	0.0230689	2.46197	2.00858	3.0177	4.09471e-18	0.0158921	2.65475	1.95755	3.60027	3.3578e-10
	Heart Failre (1.99%)					Heart Failre (0.95%)
PVC	0.0260429	1.84486	1.29378	2.63067	0.000717747	0.0190499	2.69585	1.69085	4.29821	3.08854e-05
PAC	0.0230689	1.48238	0.996571	2.20501	0.0520104	0.0158921	1.77034	0.96782	3.23831	0.0637627
	Stroke (1.79%)					Stroke (1.18%)
PVC	0.0260429	1.34797	0.885782	2.05133	0.163361	0.0190499	1.24749	0.701594	2.21814	0.451403
PAC	0.0230689	0.94447	0.5728	1.55731	0.822824	0.0158921	1.42521	0.80149	2.53433	0.227622
	All cause mortality (5.47%)					All cause mortality (3.15%)
PVC	0.0260429	1.32504	1.02796	1.70797	0.0297848	0.0190499	0.738977	0.457233	1.19433	0.21684
PAC	0.0230689	1.27657	0.984151	1.65587	0.0658215	0.0158921	1.09085	0.714407	1.66565	0.687191
	Life-threatening Arrhythmia (0.88%)					Life-threatening Arrhythmia (0.32%)
PVC	0.0260429	1.47222	0.777842	2.78648	0.234756	0.0170414	2.47059	1.00107	6.09733	0.0497263
PAC	0.0230689	2.06637	1.17376	3.63777	0.0118957	0.0156901	1.12851	0.277263	4.5932	0.865947
	Myocardial Infarction (4.37%)					Myocardial Infarction (1.22%)
PVC	0.0260429	1.08485	0.773542	1.52145	0.636941	0.0190499	1.13714	0.606	2.13381	0.688999
PAC	0.0230689	1.08583	0.766316	1.53855	0.6433	0.0158921	1.45289	0.796569	2.64998	0.223126

## Sheet: Tab S6
AF (3.98%)	N	Prevalence	HR	CIL	CIU	P	HR(A)	CIL(A)	CIU(A)	P(A)
PVC	1186	0.0220836	2.30119	1.8844	2.81016	2.95689e-16	1.65094	1.35055	2.01813	9.93952e-07
PAC	1025	0.0190857	3.84846	3.23861	4.57315	6.54086e-53	2.4922	2.09429	2.96572	7.89614e-25
PVC_PAC	2209	0.0411321	3.12956	2.73559	3.58028	5.01611e-62	2.05113	1.79081	2.34929	3.24044e-25
HF (1.44%)	N	Prevalence	HR	CIL	CIU	P	HR(A)	CIL(A)	CIU(A)	P(A)
PVC	1186	0.0220836	2.98155	2.21989	4.00455	3.91175e-13	2.02547	1.50524	2.72549	3.15936e-06
PAC	1025	0.0190857	2.37547	1.67614	3.36658	1.15547e-06	1.47646	1.03956	2.09698	0.0295002
PVC_PAC	2209	0.0411321	2.79673	2.21896	3.52494	3.0201e-18	1.75769	1.39164	2.22003	2.20294e-06
MI (2.52%)	N	Prevalence	HR	CIL	CIU	P	HR(A)	CIL(A)	CIU(A)	P(A)
PVC	1186	0.0220836	1.49384	1.10251	2.02408	0.00960732	1.12555	0.829797	1.52672	0.446995
PAC	1025	0.0190857	1.70318	1.25264	2.31576	0.000681451	1.17344	0.861673	1.59801	0.310059
PVC_PAC	2209	0.0411321	1.61206	1.29422	2.00796	2.02749e-05	1.14934	0.921289	1.43385	0.217394
STROKE (1.61%)	N	Prevalence	HR	CIL	CIU	P	HR(A)	CIL(A)	CIU(A)	P(A)
PVC	1186	0.0220836	1.64525	1.14301	2.36818	0.00737831	1.19343	0.828151	1.71982	0.342855
PAC	1025	0.0190857	1.7132	1.1678	2.51332	0.00589938	1.12955	0.768681	1.65984	0.535031
PVC_PAC	2209	0.0411321	1.70242	1.30138	2.22705	0.000103582	1.1635	0.887982	1.52451	0.272059
ACM (4.36%)	N	Prevalence	HR	CIL	CIU	P	HR(A)	CIL(A)	CIU(A)	P(A)
PVC	1186	0.0220836	1.54395	1.23025	1.93764	0.000178111	1.12833	0.89839	1.41712	0.299074
PAC	1025	0.0190857	1.88991	1.5142	2.35884	1.81415e-08	1.2355	0.988817	1.54373	0.0627397
PVC_PAC	2209	0.0411321	1.7314	1.47324	2.03481	2.67854e-11	1.18192	1.00463	1.3905	0.0438282
VA (0.56%)	N	Prevalence	HR	CIL	CIU	P	HR(A)	CIL(A)	CIU(A)	P(A)
PVC	1186	0.0220836	2.40267	1.42948	4.03841	0.000937348	1.8247	1.0822	3.07661	0.0240459
PAC	1025	0.0190857	2.59611	1.5181	4.43961	0.000492191	1.83341	1.06766	3.14839	0.027998
PVC_PAC	2209	0.0411321	2.57512	1.75571	3.77695	1.29615e-06	1.82996	1.2427	2.69474	0.0022102

## Sheet: Tab S7
AF (3.81%)	N	Prevalence	HR	CIL	CIU	P	HR(A)	CIL(A)	CIU(A)	P(A)
PVC	1154	0.0221991	2.55866	2.10019	3.11722	1.10392e-20	1.7924	1.46949	2.18626	8.50706e-09
PAC	992	0.0190828	4.00593	3.35951	4.77674	6.8259e-54	2.56267	2.14593	3.06034	2.67832e-25
PVC_PAC	2144	0.0412435	3.36663	2.93939	3.85597	8.16213e-69	2.15702	1.88087	2.47372	3.89485e-28
HF (1.41%)	N	Prevalence	HR	CIL	CIU	P	HR(A)	CIL(A)	CIU(A)	P(A)
PVC	1154	0.0221991	3.14017	2.33671	4.21991	3.22673e-14	2.05914	1.52926	2.77262	1.95008e-06
PAC	992	0.0190828	2.27314	1.57736	3.27582	1.0597e-05	1.3994	0.969004	2.02095	0.0731199
PVC_PAC	2144	0.0412435	2.83651	2.23996	3.59194	4.95763e-18	1.74124	1.37208	2.20971	5.06363e-06
MI (2.54%)	N	Prevalence	HR	CIL	CIU	P	HR(A)	CIL(A)	CIU(A)	P(A)
PVC	1154	0.0221991	1.41049	1.02965	1.93218	0.032195	1.0356	0.755182	1.42014	0.828118
PAC	992	0.0190828	1.70245	1.24744	2.32342	0.000798015	1.15228	0.843015	1.57499	0.374024
PVC_PAC	2144	0.0412435	1.56433	1.2494	1.95864	9.56288e-05	1.09211	0.870903	1.36949	0.445463
STROKE (1.60%)	N	Prevalence	HR	CIL	CIU	P	HR(A)	CIL(A)	CIU(A)	P(A)
PVC	1154	0.0221991	1.94006	1.37642	2.73449	0.000154065	1.39105	0.985614	1.96327	0.0604398
PAC	992	0.0190828	1.70842	1.15607	2.52467	0.00719163	1.12541	0.760245	1.66599	0.554952
PVC_PAC	2144	0.0412435	1.86628	1.43513	2.42696	3.23321e-06	1.26352	0.969919	1.64599	0.0829856
ACM (4.28%)	N	Prevalence	HR	CIL	CIU	P	HR(A)	CIL(A)	CIU(A)	P(A)
PVC	1154	0.0221991	1.53192	1.2132	1.93436	0.000338507	1.10266	0.872552	1.39345	0.413159
PAC	992	0.0190828	1.86351	1.48244	2.34253	9.66043e-08	1.216	0.966318	1.53019	0.0953539
PVC_PAC	2144	0.0412435	1.71153	1.44941	2.02106	2.35475e-10	1.15882	0.980288	1.36985	0.0842093
VA (0.56%)	N	Prevalence	HR	CIL	CIU	P	HR(A)	CIL(A)	CIU(A)	P(A)
PVC	1154	0.0221991	2.26548	1.32441	3.87524	0.00282803	1.70616	0.994268	2.92775	0.0524851
PAC	992	0.0190828	2.6449	1.54622	4.52427	0.000383473	1.85403	1.07937	3.18465	0.0253038
PVC_PAC	2144	0.0412435	2.51966	1.70682	3.7196	3.3137e-06	1.77799	1.19957	2.63532	0.00415304

## Sheet: Tab S8
	No PAC	PAC		No PVC	PVC
N	28769 (98.1%)	555 (1.9%)	p-value	28489 (97.2%)	835 (2.8%)	p-value
Age (years)	64.0 (58.0-70.0)	68.0 (64.0-72.0)	1.53934e-36	64.0 (58.0-70.0)	67.0 (60.0-72.0)	5.55291e-24
Sex (Male)	13119 (45.6%)	300 (54.1%)	8.78724e-05	12962 (45.5%)	457 (54.7%)	1.43153e-07
BMI (Kg/m2)	25.8 (23.4-28.8)	25.5 (23.3-28.7)	0.258111	25.8 (23.4-28.8)	26.0 (23.5-29.0)	0.317757
Hypertens. (Yes)	17210 (59.8%)	397 (71.5%)	1.44411e-08	17034 (59.8%)	573 (68.6%)	2.29166e-07
Diabetes (Yes)	1285 (4.47%)	24 (4.32%)	0.487793	1254 (4.4%)	55 (6.59%)	0.0149764
β-Blockers (Yes)	965 (3.35%)	25 (4.5%)	0.152431	937 (3.29%)	53 (6.35%)	1.44156e-05
Smoking (Ever)	1049 (3.65%)	9 (1.62%)	0.0078657	1025 (3.6%)	33 (3.95%)	0.571704
AF (Yes)	409 (1.42%)	18 (3.24%)	0.00172056	401 (1.41%)	26 (3.11%)	0.000319055
HF (Yes)	132 (0.459%)	5 (0.901%)	0.191722	125 (0.439%)	12 (1.44%)	0.000566385
VA (Yes)	52 (0.181%)	1 (0.18%)	1	48 (0.168%)	5 (0.599%)	0.0172141
ACM (Yes)	298 (1.04%)	7 (1.26%)	0.525267	295 (1.04%)	10 (1.2%)	0.601993
STROKE (Yes)	188 (0.653%)	6 (1.08%)	0.187704	184 (0.646%)	10 (1.2%)	0.0761125
MI (Yes)	234 (0.813%)	7 (1.26%)	0.230099	232 (0.814%)	9 (1.08%)	0.431214

## Sheet: Tab S9
AF	HR	CIL	CIU	P	HF	HR	CIL	CIU	P
PAC(uni)	2.44576	1.5254	3.92141	0.000204739	PAC(uni)	2.12777	0.871085	5.19742	0.0974977
PVC(uni)	2.2879	1.53872	3.40183	4.32598e-05	PVC(uni)	3.42624	1.8947	6.19577	4.61392e-05
PAC	1.79512	1.11693	2.8851	0.0156578	PAC	1.50293	0.612798	3.68605	0.373414
PVC	1.64614	1.10376	2.45503	0.0145212	PVC	2.31877	1.27522	4.21629	0.00583441
Age (years)	1.08204	1.06626	1.09805	6.79001e-26	Age (years)	1.1153	1.08473	1.14672	1.4008e-14
Sex (male)	1.58055	1.29666	1.92659	5.84392e-06	Sex (male)	1.43344	1.01112	2.03217	0.0431681
Hypeth. (yes)	1.31902	1.03728	1.67728	0.0239107	Hypeth. (yes)	1.90056	1.18029	3.06038	0.00824211
BMI (kg/m2)	1.01833	0.995893	1.04127	0.110062	BMI (kg/m2)	1.02965	0.99071	1.07011	0.13743
Diabetes (yes)	1.22355	0.885428	1.69079	0.221478	Diabetes (yes)	1.5983	0.94873	2.69261	0.0780323
Smoking (ever)	1.36553	0.850002	2.19374	0.197719	Smoking (ever)	1.99931	0.975065	4.09946	0.0586144
Beta-Blockers (yes)	3.24357	2.46201	4.27323	5.99395e-17	Beta-Blockers (yes)	1.9193	1.1136	3.30793	0.0189043
LTVA	HR	CIL	CIU	P	STROKE	HR	CIL	CIU	P
PAC(uni)	1.06409	0.147083	7.69829	0.95094	PAC(uni)	1.75787	0.779742	3.96297	0.17379
PVC(uni)	3.67081	1.4612	9.22175	0.0056578	PVC(uni)	1.91418	1.01293	3.61733	0.0455488
PAC	0.78374	0.107719	5.70231	0.809816	PAC	1.3065	0.577719	2.95461	0.520776
PVC	2.51933	0.993618	6.38779	0.0515932	PVC	1.46826	0.77411	2.78487	0.239585
Age (years)	1.04629	1.00527	1.08898	0.0265858	Age (years)	1.06941	1.04692	1.09239	6.11867e-10
Sex (male)	3.75471	1.91811	7.34988	0.000113079	Sex (male)	1.48283	1.10876	1.98312	0.00790657
Hypeth. (yes)	2.75656	1.2026	6.31852	0.016579	Hypeth. (yes)	1.67932	1.17045	2.40941	0.00488461
BMI (kg/m2)	0.964914	0.898596	1.03613	0.325555	BMI (kg/m2)	1.00197	0.968499	1.03659	0.909798
Diabetes (yes)	1.69783	0.721904	3.9931	0.22506	Diabetes (yes)	1.25115	0.756219	2.07	0.383076
Smoking (ever)	9.3549e-07	0	65535	0.984993	Smoking (ever)	0.628157	0.232856	1.69452	0.35844
Beta-Blockers (yes)	2.65323	1.17879	5.97193	0.0184039	Beta-Blockers (yes)	1.24134	0.687864	2.24016	0.472903
ACM	HR	CIL	CIU	P	MI	HR	CIL	CIU	P
PAC(uni)	1.32432	0.625867	2.80223	0.462609	PAC(uni)	1.64845	0.777216	3.49629	0.192581
PVC(uni)	1.21215	0.645415	2.27653	0.549627	PVC(uni)	1.36854	0.703162	2.66355	0.35577
PAC	0.914751	0.431454	1.93942	0.816231	PAC	1.17982	0.554737	2.50924	0.667564
PVC	0.868923	0.46161	1.63564	0.663301	PVC	0.980128	0.502128	1.91316	0.953095
Age (years)	1.10034	1.08112	1.1199	2.05569e-26	Age (years)	1.05417	1.03474	1.07396	2.71535e-08
Sex (male)	1.80408	1.42293	2.28733	1.09996e-06	Sex (male)	3.24159	2.40072	4.37699	1.64072e-14
Hypeth. (yes)	1.13617	0.867088	1.48877	0.354551	Hypeth. (yes)	2.51806	1.74772	3.62794	7.17412e-07
BMI (kg/m2)	1.02408	0.997282	1.05161	0.0786016	BMI (kg/m2)	0.989534	0.958491	1.02158	0.517656
Diabetes (yes)	1.11085	0.743975	1.65864	0.607261	Diabetes (yes)	0.899209	0.568714	1.42176	0.649458
Smoking (ever)	2.64454	1.75108	3.99388	3.77369e-06	Smoking (ever)	2.00318	1.20271	3.33641	0.00760457
Beta-Blockers (yes)	1.27958	0.80886	2.02424	0.292108	Beta-Blockers (yes)	1.62671	1.01267	2.61309	0.0442133
